# Supplementary material for: Potential Use of Tea Tree Oil as a Disinfectant Agent against Coronaviruses: A Combined Experimental and Simulation Study
Source: Molecules. 2022 Jun 12;27(12):3786. doi: 10.3390/molecules27123786 (PMC9228983; doi:10.3390/molecules27123786)
Supplement: Supplementary file 1 [file molecules-27-03786-s001.zip]

Archive with 1 entries (1 files):
- molecules-1771555-supplementary.pdf
